# Supplementary material for: Machine learning-based predictive models and drug prediction for schizophrenia in multiple programmed cell death patterns
Source: Front Mol Neurosci. 2023 Mar 13;16:1123708. doi: 10.3389/fnmol.2023.1123708 (PMC10042291; doi:10.3389/fnmol.2023.1123708)
Supplement: Supplementary file 2 [file Table_2.XLSX]

## Sheet: Sheet1
Label	SC(Mean±std)	Control(Mean±std)	rank sum test
DPF2	SC(7.65±0.33)	Control(7.44±0.30)	6.2e-06
ATG7	SC(6.38±0.22)	Control(6.55±0.29)	3.1e-05
GSK3A	SC(8.13±0.12)	Control(8.24±0.20)	5.5e-05
TFDP2	SC(6.68±0.14)	Control(6.59±0.20)	0.0003
ACVR1	SC(5.44±0.22)	Control(5.58±0.26)	0.00037
CX3CR1	SC(6.68±1.10)	Control(6.95±0.80)	0.0006
AP4M1	SC(6.53±0.20)	Control(6.64±0.24)	0.00079
DEPDC5	SC(6.22±0.16)	Control(6.32±0.21)	0.00091
NR4A2	SC(5.88±0.44)	Control(6.02±0.43)	0.00091
IKBKB	SC(4.76±0.08)	Control(4.81±0.08)	0.00096
CYP1B1	SC(5.36±0.28)	Control(5.25±0.21)	0.0013
MCOLN1	SC(6.86±0.25)	Control(6.99±0.38)	0.0016
GLA	SC(6.40±0.24)	Control(6.30±0.23)	0.0019
HGS	SC(8.31±0.20)	Control(8.17±0.34)	0.0021
HIPK2	SC(7.25±0.66)	Control(6.93±0.68)	0.0023
ABCC1	SC(5.80±0.13)	Control(5.85±0.14)	0.0026
STYXL1	SC(8.72±0.19)	Control(8.63±0.19)	0.0027
GALNS	SC(6.46±0.23)	Control(6.56±0.20)	0.003
AP3S2	SC(7.40±0.14)	Control(7.34±0.13)	0.0033
KLHL22	SC(6.34±0.16)	Control(6.42±0.14)	0.0034
PPP3CC	SC(4.98±0.12)	Control(5.03±0.13)	0.0035
HSPA1B	SC(8.14±1.67)	Control(7.41±1.16)	0.0037
ATG2A	SC(7.38±0.24)	Control(7.28±0.22)	0.0037
BAD	SC(6.12±0.24)	Control(6.24±0.29)	0.0041
CTSL	SC(7.78±0.36)	Control(7.59±0.26)	0.0048
PLCG1	SC(8.00±0.18)	Control(7.91±0.22)	0.007
SQLE	SC(6.47±0.31)	Control(6.34±0.19)	0.0082
WIPI2	SC(8.26±0.17)	Control(8.18±0.16)	0.0089
PRKAA2	SC(5.56±0.23)	Control(5.66±0.27)	0.01
PARP1	SC(8.84±0.44)	Control(8.68±0.42)	0.02
IL10	SC(4.60±0.08)	Control(4.64±0.12)	0.03
PDK1	SC(6.05±0.31)	Control(5.94±0.34)	0.03
CTSV	SC(5.67±0.20)	Control(5.61±0.22)	0.03
GZMB	SC(4.52±0.10)	Control(4.57±0.13)	0.04
PDPK1	SC(6.76±0.25)	Control(6.83±0.24)	0.04
CD28	SC(5.14±0.09)	Control(5.18±0.13)	0.05
VPS33B	SC(5.95±0.17)	Control(6.00±0.16)	0.05
SEPTIN4	SC(7.60±0.49)	Control(7.44±0.36)	0.06
USP10	SC(6.91±0.25)	Control(7.02±0.33)	0.06
CAV1	SC(5.53±0.23)	Control(5.61±0.26)	0.1
LYN	SC(5.79±0.32)	Control(5.69±0.22)	0.16
KDM1A	SC(7.50±0.30)	Control(7.58±0.22)	0.21
